# Supplementary material for: The Effects of Soluble Dietary Fibers on Glycemic Response: An Overview and Futures Perspectives
Source: Foods. 2022 Dec 6;11(23):3934. doi: 10.3390/foods11233934 (PMC9736284; doi:10.3390/foods11233934)
Supplement: Supplementary file 1 [file foods-11-03934-s001.zip]

Archive with 1 entries (1 files):
- foods-2010671-supplementary.pdf
